# Supplementary material for: Epidemiology Characteristics, Methodological Assessment and Reporting of Statistical Analysis of Network Meta-Analyses in the Field of Cancer
Source: Sci Rep. 2016 Nov 16;6:37208. doi: 10.1038/srep37208 (PMC5111127; doi:10.1038/srep37208)
Supplement: Supplementary Dataset [file srep37208-s2.xls]

## Sheet: Sheet1
	Epidemiology Characteristics, Methodological Assessment and Reporting of Statistical Analysis of Network Meta-Analyses in the Field of Cancer
	Long Ge, Jin-hui Tian, Xiu-xia Li, Fujian Song, Lun Li, Jun Zhang, Ge Li, Gai-qin Pei, Xia Qiu, Ke-hu Yang
	Appendix 2 Data extraction of general characteristics and statistical analysis process
	First author	Year	Country of corresponding author	Journal	2014 IF	Publishing period (d)	Funding	Disease	Intervention		No. Chinese databases	No. English databases	Name of databases	search formula ？	Traditional MA
																	Planned methods of analysis								inconsistency		heterogeneity			similarity		publication bias		Additional analyses
									No.	Name						summary measures	Bayesian/Frequentist	model/method	Is model provided?	model fit	Handling of multigroup trials	Prior distributions	Software	convergence	Method	how to handle the inconsistency	Traditional Meta	NMA	how to handle	Reported?	Method	Traditional Meta	NMA	subgroup analysis/ meta-regression	sensitivity analysis	Sensitivity analysis based on priors?	GRADE ?
1	Kumagai K	2014	Sweden	British Journal of Surgery	5.542	NR	NR	oesophageal and gastro-oesophageal junctional cancers	4	neoadjuvant chemotherapy、chemoradiotherapy、neoadjuvant radiotherapy、surgery alone	0	3	PUBMED、EMBASE、COCHRANE	Yes	Yes	RR	adjusted indirect comparison	Bucher	manuscript	na	Y	na	STATA	na	Hypothesis test	NR	I2	NR	subgroup analysis	NR	NR	Beggs	NR	NR	Y	na	No
2	Bachelot T	2014	France	breast cancer research and treatment	3.94	12	Novartis Pharmaceuticals Corporation	breast cancer	6	Fulvestrant 500 mg/month、Fulvestrant 250 mg/month、Exemestane 25 mg/day、Tamoxifen 20 mg/day、Everolimus 10 mg/day + Exemestane 25 mg/day、Everolimus 10 mg/day + Tamoxifen 20 mg/day	0	3	PUBMED、EMBASE、COCHRANE	No	Yes	HR	Bayesian	fixed-effect model	Not	NR	NR	NR	WinBUGS	Gelman–Rubin statistic	na	na	NR	NR	NR	NR	NR	NR	NR	NR	Y	NR	No
3	Palmieri C	2013	UK	Clin Cancer Res	8.722	53	Novartis UK Limited	breast and prostate cancer and multiple myeloma	6	zoledronic acid, clodronate, pamidronate, ibandronate (i.v. and oral), placebo	0	1	PUBMED	No	No	NR	Bayesian	fixed effects model	Not	NR	NR	NR	WinBUGS	NR	NR	NR	NR	NR	NR	Y	B	NR	NR	NR	NR	NR	No
4	Signorovitch J	2014	USA	Cancer Treatment Reviews	7.588	139	Novartis Pharmaceuticals Corporation	chronic myeloid leukemia	3	dasatinib,imatinib,nilotinib	0	0		No	No	OR、best	Bayesian	network meta-regression model	Reference	NR	NR	vague priors	R	NR	NR	NR	NR	NR	NR	NR	NR	NR	NR	Y	NR	NR	No
5	Holme1 Ø	2013	Norway	Cochrane Database of Systematic Reviews	6.032	NR	NR	colorectal cancer	3	flexible sigmoidoscopy, faecal occult blood testing,no screening	0	3	PUBMED、EMBASE、COCHRANE	No	Yes	RR	Bayesian	random effects model	Reference	NR	NR	NR	WinBUGS	NR	NR	NR	I2	NR	NR	Y	A	Funnel plots	NR	NR	Y	NR	Yes
6	Dranitsaris G	2013	Canada	Journal of Cancer Research and Clinical Oncology	3.081	22	NR	renal cell carcinoma	5	axitinib, sorafenib, pazopanib,everolimus,安慰剂	0	3	PUBMED、EMBASE、COCHRANE	Yes	No	HR、OR	Bayesian	NR	Reference	NR	NR	NR	WinBUGS、STATA	NR	NR	NR	NR	NR	NR	NR	NR	NR	NR	NR	NR	NR	No
7	Liao WC	2013	Taiwan	Lancet Oncology	24.69	NR	None	pancreatic adenocarcinoma	6	fluorouracil, gemcitabine,chemoradiation, chemoradiation plus fluorouracil, chemoradiation plus gemcitabine, observation	0	3	PUBMED, the Cochrane Collaboration Central Register of Controlled Clinical Trials, Cochrane Systematic Reviews, ClinicalTrials.gov, the American Society of Clinical Oncology database of abstracts	No	Yes	HR	Bayesian	random effects model	Reference	NR	NR	non-informative uniform and normal prior distributions	WinBUGS、R	Gelman–Rubin statistic	Hypothesis test	NR	NR	NR	NR	NR	NR	NR	NR	NR	NR	NR	No
8	Pechlivanoglou P	2014	Canada	Journal of Antimicrobial Chemotherapy	5.313	155	Merck & Co	haematological malignancies	8	no prophylaxis/placebo, fluconazole,itraconazole, micafungin, caspofungin, liposomal amphotericin B, posaconazole	0	2	MEDLINE、EMBASE	Yes	Yes	best	Bayesian	network meta-regression model	Reference	DIC	NR	vague priors	WinBUGS、R	visual inspection of the trace plots/PSRF	Hypothesis test	NR	NR	NR	Meta-regression	NR	NR	NR	NR	Y	Y	Y	No
9	Skoetz N	2013	Germany	Lancet Oncology	24.69	NR	None	Hodgkin's lymphoma	11	increased dose bleomycin, etoposide, doxorubicin,cyclophosphamide, vincristine,procarbazine, prednisone,doxorubicin, bleomycin,vinblastine, dacarbazine	0	2	MEDLINE、COCHRANE	No	No	HR	Bayesian	random effects model	Reference	deviance, node-based residuals	NR	minimally informative priors	WinBUGS、R	Gelman-Rubin statistics, autocorrelation plots	IF modifi ed back-calculation approach	NR	NR	NR	Meta-regression	NR	NR	NR	NR	Y	Y	NR	No
10	Bakalos G	2013	USA	Cancer Epidemiology	2.711	393	NR	small cell lung cancer	91	All Chemotherapy regimens	0	3	PubMed, EMBASE、COCHRANE	No	Yes	OR	adjusted indirect comparison	NR	Not	NR	NR	na	NET-MS	na	NR	NR	NR	NR	NR	NR	NR	NR	NR	NR	NR	na	No
11	Robertson C	2013	UK	BJU International	3.533	NR	UK NIHR Health Technology Assessment Programme	prostate cancer	3	Robotic,Laparoscopic,Open	0	8	Medline,Medline in Process, Embase, Biosis, the Science citation Index, the Cochrane Controlled Trials Register (CENTRAL),Database of Abstracts of Reviews of Effects (DARE) and the HTA databases	No	Yes	OR	Bayesian	random effects model	Not	NR	NR	vague priors	WinBUGS	NR	NR	NR	NR	NR	subgroup analysis	NR	NR	Funnel plots	NR	NR	Y	NR	No
12	Brown T	2013	UK	Health Technology Assessment	5.027	NR	The National Institute for Health Research Health Technology Assessment	non-small cell lung cancer	7	GEM + PLAT, VNB + PLAT,PAX + PLAT,DOC + PLAT,PEM + PLAT,VNB + PLAT,GEF	0	3	MEDLINE, EMBASE、Cochrane	No	Yes	HR	Bayesian	random or fixed effects model	online supplement	residual deviance,DIC	Y	non-informative	WinBUGS、STATA	Gelman-Rubin statistics, trace plots	Hypothesis test	NR	I2	NR	random effects model	NR	NR	NR	NR	NR	NR	NR	No
13	Fang Y	2013	China	Journal of Endocrinological Investigation	1.448	NR	NR	thyroid cancer	10	100 mCi、15 mCi、25 mCi、20 mCi、29-30 mCi、35 mCi、40 mCi、45 mCi、50 mCi、60 mCi	0	4	PubMed, Cochrane, EMBASE,ISI Web of Knowledge	No	Yes	RR、MD	Bayesian	NR	Not	NR	NR	NR	ADDIS	NR	Node-splitting analysis	NR	I2	NR	NR	NR	NR	NR	NR	NR	NR	NR	No
14	Cope S	2013	USA	VALUE IN HEALTH	3.279	NR	AstraZeneca	breast cancer	8	Fulvestrant,letrozole,anastrozole,exemestane,andmegestrol acetate	0	4	Medline,MedlineIn-Process,EMBASE,Cochrane	No	No	shape and scale	Bayesian	fixed-and random effects models	Reference	DIC	NR	non-informative	WinBUGS	Gelman–Rubin statistic	NR	NR	NR	NR	NR	NR	NR	NR	NR	NR	NR	NR	No
15	Das R	2013	UK	Clinical Therapeutics	2.731	NR	AstraZeneca	Breast Cancer	7	Fulvestrant,letrozole,anastrozole,exemestane,andmegestrol acetate	0	3	Pub Med, Embase,the Cochrane Library	No	No	HR、shape and scale parameters	Bayesian	fixed-and random effects models	Not	DIC	NR	noninformative prior	WinBUGS	Gelman-Rubin statistics	NR	NR	NR	NR	NR	NR	NR	NR	NR	NR	NR	NR	No
16	Mealing S	2013	UK	Experimental Hematology & Oncology	M	1	Bristol-Myers Squibb ltd	chronic myeloid leukemia	3	imatinib, dasatinib,nilotinib	0	3	Medline,MedlineIn-Process,EMBASE	No	No	NR	Bayesian	fixed effects model	Not	NR	NR	noninformative prior	WinBUGS、R	histories	NR	NR	NR	NR	NR	NR	NR	NR	NR	NR	NR	NR	No
17	Zou YD	2013	China	Leukemia & Lymphoma	2.891	126	NR	multiple myeloma	5	melphalan+prednisolone+thalidomide、melphalan+prednisolone、MPT-T、MPT-R、lenalidomide maintenance following ASCT、thalidomide maintenance following ASCT	0	4	Medline, Embase, the Cochrane Central Register of Controlled Trials, the Science Citation Index	No	Yes	HR	adjusted indirect comparison	na	Not	na	NR	na	NR	na	na	na	I2	NR	random effects model	NR	NR	NR	NR	NR	NR	na	No
18	Larkin J	2013	USA	Expert Opinion on Pharmacotherapy	3.534	NR	Pfizer	renal cell carcinoma	5	Everolimus、Placebo、Sorafenib、Pazopanib、Axitinib	0	3	MEDLINE, EMBASE、Cochrane	No	No	HR	Bayesian	fixed-effect model	Not	NR	NR	noninformative prior	WinBUGS	NR	na	na	NR	NR	NR	Y	A	NR	NR	NR	NR	NR	No
19	DEQUEN P	2012	USA	The Oncologist	4.865	262	NR	Melanoma	8	ipilimumab, interferon- (IFN- /IFN- 2b), interleukin-2 (IL-2), DTIC, temolozomide, cisplatin, carboplatin,paclitaxel, fotemustine, melanoma vaccines, and placebo (or best supportive care).	0	4	Medline,MedlineIn-Process,EMBASE,Cochrane	No	No	HR、shape and scale parameters	Bayesian	fixed-effect model	Reference	residual deviance,DIC	NR	noninformative prior	WinBUGS	NR	NR	NR	NR	NR	NR	NR	NR	NR	NR	NR	NR	NR	No
20	Ford JA	2013	UK	European Journal of Cancer	5.417	NR	NIHR Health Technology Assessment programme	solid tumours	4	Pamidronate、Denosumab、Zoledronic acid、Placebo	0	4	MEDLINE, EMBASE、Cochrane、Web of Science	Yes	No	HR	Bayesian	fixed-effect model	Reference	NR	NR	NR	WinBUGS	Gelman-Rubin statistics, autocorrelation plots	NR	NR	NR	NR	NR	Y	A	NR	NR	NR	NR	NR	No
21	Riemsma R	2012	UK	current medical research and opinion	2.653	NR	GlaxoSmithKline	breast cancer	21	tamoxifen、letrozole、anastrozole、exemestane、fulvestrant、droloxifene、fadrozole、 megestrol acetate、radiotherapy、toremifene、megestrol acetate、megestrol acetate plus tamoxifen、tamoxifen plus cytotoxic chemotherapy、anastrozole plus trastuzumab、formestane、lapatinib plus letrozole、letrozole plus placebo	0	5	MEDLINE, EMBASE,CDSR, CENTRAL, DARE, and HTA	No	Yes	RR、OR、HR	adjusted indirect comparison	NR	Reference	NR	NR	NR	WinBUGS、STATA	NR	NR	NR	I2	NR	Meta-regression	NR	NR	NR	NR	Y	NR	NR	No
22	Terasawa T	2013	Japan	Cancer Treatment Reviews	7.588	64	United States Agency for Healthcare Research and Quality	chronic lymphocytic leukemia	10	Single-agent chlorambucilc、Conventional combination regimens、Single-agent fludarabine、Single-agent cladribine、Fludarabine-based combination regimens、Cladribine-based combination regimens、Fludarabine–rituximab-based chemoimmunotherapies、Pentostatin–rituximab-based chemoimmunotherapies、Single-agent alemtuzumab、Single-agent bendamustine、High-dose chemotherapy with autologous stem cell transplantatio…	0	3	PubMed、SCOPUS、the Cochrane Central Register of Controlled Trials	No	Yes	OR、HR、best	Bayesian	consistency and inconsistency model	Reference	DIC	NR	NR	JAGS、STATA	Gelman–Rubin statistic	inconsistency factor	inconsistency factor	I2	NR	subgroup analysis	NR	NR	NR	NR	Y	Y	NR	No
23	Lee EK	2012	Korea	Clinical Therapeutics	2.731	NR	NR	Colorectal Cancer	4	Bev + FOLFIRI、Bev + mlFL、mlFL、FOLFIRI	0	0	0	No	No	HR	adjusted indirect comparison	NR	Not	na	NR	na	NR	na	na	na	NR	NR	NR	NR	NR	NR	NR	NR	Y	na	No
24	Mhaskar R	2012	USA	Cochrane Database of Systematic Reviews	6.032	NR	Center for Evidence-based Medicine,The University of South Florida, USA.Department of Internal Medicine, University of Bonn, Germany.	multiple myeloma	9	midronate,zoledronate,etidronate,pamidronate,clodronate,ibandronate,Pamidronate+Ibandronate,zoledronate+clodronate,zoledronate+pamidronate，	0	4	MEDLINE,Cochrane Central Register of Controlled Trials,EMBASE,LILACS,	No	Yes	HR、RR	Bayesian+AIC	fixed and random-effects model	manuscript	between-studies variance	NR	vague prior	WinBUGS、STATA	NR	Y	Dias et al	I2	NR	subgroup analysis、Meta-regression	NR	NR	Beggs and Eggers	NR	Y	Y	NR	Yes
25	Wang SY	2012	UK	Journal of the National Cancer Institute	12.583	451	Agency for Healthcare Research and Quality, US Department of Health and Human Services	Women With Ductal Carcinoma In Situ	2	BCS, BCSRT	0	1	Pub Med	No	Yes	OR、best	Bayesian+AIC	random effects model	Reference	DIC	NR	vague prior	WinBUGS、STATA、SAS	trace plots,autocorrelation plots,Gelman-Rubin statistic	NR	NR	NR	NR	NR	NR	NR	NR	NR	NR	Y	Y	No
26	Qi WX	2012	China	current medical research and opinion	2.653	16	National Natural Science Foundation of China (Grant No.81001191) and Science and Technology Commission of Shanghai (Grant No. 10PJ1408300)	nsclc	2	Erlotinib,pemetrexed	0	3	PUBMED, EMBASE and Cochrane databases	No	Yes	HR	adjusted indirect comparison	Bucher	Reference	NR	NR	na	RevMan	na	na	na	I2	NR	subgroup analysis	na	na	NR	na	NR	NR	NR	No
27	Cheng MM	2012	USA	cancer treatment reviews	7.588	225	a Pharmaceutical Research and Manufacturers of America (Ph RMA) Foundation pre-doctoral fel-lowshipthe Agency for Healthcare Research & Quality (AHRQ) 5K08 HS014739.	chronic lymphocytic leukemia	5	Alemtuzumab ,Chlorambucil ,Fludarabine,Fludarabine + cyclophosphamide (FC) ,Fludarabine + cyclophosphamide + rituximab (FCR),	0	2	Medline database and The Cochrane Library	Yes	No	HR、shape and scale parameters	Bayesian	Weibull and log–logistic models	Not	DIC	NR	non-informative Wishart distribution	WinBUGS	trace plots, autocorrelations, and Monte Carlo error	NR	NR	NR	NR	NR	NR	NR	NR	NR	NR	Y	NR	No
28	Fleeman N	2011	UK	health technology assessment	5.027	NR	Health Technology Assessment programme of the National Institute for Health Research	breast cancer	3	LAP + LET vs LET + placebo,TRA + ANA vs ANA,TRA + LET vs LET	0	3	MEDLINE, EMBASE and the Cochrane Library	No	Yes	NR	adjusted indirect comparison	NR	Not	NR	NR	NR	NR	NR	NR	NR	NR	NR	NR	NR	NR	NR	NR	NR	NR	NR	No
29	Levy AR	2011	Canada	current medical research and opinion	2.653	27	Bristol–Myers Squibb.	head and neck cancer	5	Cetuximab plus radiotherapy,Cisplatin plus radiotherapy	0	2	MEDLINE, EMBASE	No	Yes	HR	adjusted indirect comparison	fixed effects model	manuscript	NR	NR	na	NR	na	NR	NR	NR	NR	NR	NR	NR	NR	NR	NR	NR	NR	No
30	Nuijten MJC	2011	Netherland	current medical research and opinion	2.653	21	F. Hoffmann–La Roche Ltd	nsclc	5	BCP,BCP（placebo),PC,CG,CP	0	0	0	No	Yes	HR	adjusted indirect comparison	three-state Markov transition model	Reference	NR	NR	na	NR	na	NR	NR	NR	NR	NR	NR	NR	NR	NR	NR	NR	NR	No
31	Gerald HJ Mickisch	2011	Germany	Clinico Economics and Outcomes Research	M	NR	F Hoffmann-La Roche Pharmaceuticals AG	renal cell carcinoma	5	BEV+IFN,IFN,SUN,PAZ,PLA	0	0	0	No	Yes	HR	adjusted indirect comparison	Bucher	manuscript	NR	NR	na	ITC	na	NR	NR	NR	NR	NR	NR	NR	NR	NR	NR	NR	NR	No
32	Ginés J	2011	Spain	CLINICAL & TRANSLATIONAL ONCOLOGY	2.077	181	NR	breast cancer	2	Anthracyclines vs. anthracyclines+taxanes, Anthracyclines vs. taxanes	0	2	MEDLINE,Pub Med	Yes	Yes	OR、HR、NNT	adjusted indirect comparison	Bucher	Reference	NR	NR	na	NR	na	NR	NR	Cochran Q	NR	NR	NR	NR	Rosenthal tolerance index	NR	NR	NR	NR	No
33	Leung HWC	2011	China Taiwan	clinical therapeutics	2.731	NR	None	renal cell carcinoma	4	Sor vs Pl,Sor vs 1FN-α-2a,Sun vs 1FN-α,Pa vs Pl	0	4	MEDLINE, EMBASE, CANCERLIT and Cochrane databases	No	Yes	HR	adjusted indirect comparison	Bucher	Reference	NR	NR	na	SAS	na	NR	NR	NR	NR	NR	NR	NR	NR	NR	NR	NR	NR	No
34	Sjoquist KM	2011	Australia	Lancet Oncology	24.69	NR	Cancer Australia and the NSW Cancer Institute to the National Health and Medical Research Council Clinical Trials Centre and the Australasian Gastro-Intestinal Trials Group.	oesophageal carcinoma	3	Chemoradiotherapy、Surgery alone、Chemotherapy	0	3	Medline, Embase, and Central (Cochrane clinical trials database)	No	Yes	HR	adjusted indirect comparison	NR	Not	na	NR	na	RevMan	na	Hypothesis test	NR	I2	NR	NR	NR	NR	Gleser and Olkin	NR	NR	NR	na	No
35	Ziogas DC	2011	Greece	Clinical Therapeutics	2.731	NR	None	Acute Myeloid Leukemia	64	daunorubicin、 cytarabine、growth factor、ATRA、blocking agent of multidrug resistance等	0	3	PubMed, EMBASE，Cochrane Library	No	Yes	OR	adjusted indirect comparison	Bucher	Reference	NR	NR	na	S-PLUS	na	NR	NR	I2	NR	NR	NR	NR	NR	NR	NR	NR	NR	No
36	CHANG WC	2010	Taiwan	Asia Pacific Journal of Clinical Oncology	1.542	NR	F. Hoffman-La Roche AG Analytica International Inc.	lung cancer	2	bevacizumab plus cisplatin-gemcitabine、cisplatin plus pemetrexed	0	0	0	No	Yes	HR	adjusted indirect comparison	Bucher	Reference	na	NR	na	NR	na	NR	NR	NR	NR	NR	NR	NR	NR	NR	NR	NR	NR	No
37	Blanchard P	2011	France	journal of clinical epidemiology	3.417	NR	Association pour la Recherche sur le Cancer, Ligue Nationale Contre le Cancer, Programme Hospitalier de Recherche Clinique,and Sanofi-Aventis，the Assistance Publique H^ opitaux de Paris for Pierre Blanchard’s Masters Scholarship	head and neck cancer	6	LT、CRT、AF-CRT、induction CT+LT、 LT+adjuvant CT、AF-RT、	0	0	0	No	Yes	HR	Bayesian	random or fixed effects model	online supplement	DIC	NR	four vague or slightly informative distributions	WinBUGS	trace plots, autocorrelation plots, Gelman-Rubin method	IF	meta-regression	NR	NR	NR	Y	B	NR	NR	Y	Y	Y	No
38	Bangalore S	2011	USA	Lancet Oncology	24.69	NR	NR	cancer	148	ARBs、ACEI、 β blockers、CCBs、diuretics、or other controls and placebo	0	3	PubMed, Embase, and Cochrane Central Register of Controlled Trials (CENTRAL)	No	Yes	Peto OR	Bayesian	random or fixed effects model	Reference	NR	NR	vague prior	WinBUGS	Y	NR	NR	I2	NR	subgroup analysis	NR	NR	Beggs and Eggers	NR	Y	Y	NR	No
39	Kumar A	2010	USA	american journal of hematology	3.798	NR	NR	multiple myeloma	3	MP、MPT、MPB	0	2	Pubmed、medline	No	Yes	HR、RR	adjusted indirect comparison	Bucher	Reference	NR	NR	na	NR	na	NR	NR	I2	NR	NR	NR	NR	Beggs and Eggers	NR	NR	NR	na	No
40	Nuijten M	2010	The Netherlands	Lung Cancer	3.958	NR	NR	lung cancer	2	bevacizumab、 pemetrexed-cisplatin	0	0	0	No	Yes	HR	adjusted indirect comparison	Bucher	Reference	NR	NR	na	NR	na	NR	NR	NR	NR	NR	NR	NR	NR	NR	NR	NR	na	No
41	Riemsma R	2010	UK	BMC Cancer	3.362	429	GlaxoSmithKline, UK. RR, JPS and JK	lung cancer	6	Oral topotecan、Intravenous topotecan、bis-chloroethynylnitrosourea / thiotepa / vincristine / cyclophosphamide、CAV、etoposide /cisplatinum、Best supportive care	0	6	MEDLINE,EMBASE, CDSR, CENTRAL, DARE, and HTA		Yes	HR、OR、MD	adjusted indirect comparison	Bucher	Reference	na	NR	na	RevMan	na	NR	NR	I2	NR	Meta-regression	Y	A	NR	NR	Y	NR	na	No
42	Riemsma R	2010	UK	breast cancer research and treatment	3.94	48	GlaxoSmithKline	breast cancer	4	Exemestane、Tamoxifen、Letrozole、Anastrozole	0	6	MEDLINE, EMBASE,CDSR, CENTRAL, DARE and HTA	No	Yes	HR、OR、MD	adjusted indirect comparison	Bucher	Reference	na	NR	na	RevMan	na	NR	NR	I3	NR	Meta-regression	Y	A	NR	NR	Y	NR	na	No
43	Stam W	2010	Netherlands	current medical research and opinion	2.653	NR	Nycomed	cancer	5	Placebo、INFS、OTFC、FBT、OM	0	3	Medline, EMBASE, BIOSIS	No	No	NR	Bayesian	fixed and random-effects model	Not	NR	NR	NR	WinBUGS	NR	NR	NR	NR	NR	NR	NR	NR	NR	NR	NR	NR	NR	No
44	Germani G	2010	UK	Journal of Hepatology	11.336	244	NR	hepatocelullar carcinoma	3	PAI、PEI、RFA	0	3	MEDLINE、Cochrane Controlled Trial Register (CENTRAL)、EMBASE	No	Yes	OR	adjusted indirect comparison	Bucher	Reference	na	NR	na	RevMan	na	NR	NR	I2	NR	NR	NR	NR	Egger	NR	NR	NR	NR	No
45	Lim E	2009	UK	Journal of Thoracic Oncology	5.282	NR	NR	Non-small Cell Lung Cancer	2	Preoperative versus Postoperative Chemotherapy	0	3	Medline、 Embase、Cochrane Library	No	Yes	OR	adjusted indirect comparison	NR	Not	na	NR	na	STATA	na	NR	NR	I2	NR	Meta-regression	NR	NR	Beggs	NR	NR	NR	NR	No
46	Golfinopoulos V	2009	Greece	Cancer Treatment Reviews	7.588	39	NR	cancer of unknown primary site	18	5-Fluorouracil, cyclophosphamide, methotrexate、Doxorubicin, mitomycin-C 、5-Fluorouracil、Doxorubicin, 5-fluorouracil, cyclophosphamide 、Cisplatin, bleomycin, vinblastin、Cisplatin, doxorubicin, mitomycin-C 、Cisplatin, epirubicin, mitomycin-C 、Mitomycin-C 、Paclitaxel, 5-fluorouracil, leucovorin、Carboplatin, etoposide、5-Fluorouracil, mitomycin-C、Cisplatin, gemcitabine、Cisplatin, irinotecan 、Carboplat…	0	2	PubMed、the Central Registry of Controlled Trials of the Cochrane Library	Yes	Yes	HR	Bayesian	hierarchical Bayesian model	Not	NR	NR	vague prior	WinBUGS	observing the mixing of three different McMC chains	NR	NR	I2	tau2	NR	NR	NR	NR	NR	NR	NR	NR	No
47	Pignon JP	2009	France	Radiotherapy and Oncology	4.363	13	Association pour la Recherche sur le Cancer、 Institut Gustave-Roussy,Ligue Nationale Contre le Cancer, Programme Hospitalier de Recherche Clinique、Sanofi-Aventis	head and neck cancer	2	loco-regional treatment、loco-regional treatment + chemotherapy	0	3	Medline、Clinprot、Embase	No	Yes	HR	adjusted indirect comparison	NR	Not	na	NR	na	NR	na	NR	NR	I2	NR	subgroup analysis	NR	NR	NR	NR	Y	NR	na	No
48	Mills EJ	2009	Canada	BMC Cancer	3.362	255	NR	renal cell cancer	5	Interferon-α、Sunitinib、Bevacizumab、Sorafenib、Placebo	0	5	AMED、CinAhl、Cochrane Library 、Embase、MedLine via PubMed	No	Yes	OR	adjusted indirect comparison	Bucher	Reference	na	NR	na	NR	na	NR	NR	NR	NR	NR	NR	NR	NR	NR	NR	NR	na	No
49	Mauri D	2008	Greece	Journal of the National Cancer Institute	12.583	NR	NR	Breast Cancer	22	A c LD ; A c SD ; A s LD; A s SD;A+tzmb SD; AN SD ; ANT SD ; AT SD ; M c LD ; M c SD ; M s SD ; N c ; N s ; N+bmab ; N+lpnb ;NT ; O c; O s ; Tc ; T s ; T+tzmb ;Ts+lpnb	0	2	PubMed、the Cochrane Central Registry of Controlled Trials	No	Yes	HR	Bayesian	consistency model	Reference	NR	Y	NR	WinBUGS、S-PLUS	NR	Hypothesis test	NR	I2	tau2	NR	NR	NR	NR	NR	NR	NR	NR	No
50	Sultana A	2008	UK	BMC Cancer	3.362	234	NR	pancreatic cancer	5	Gemcitabine、gemcitabine plus capecitabine、gemcitabine plus 5FU 、 gemcitabine plus platinum compound、gemcitabine plus irinotecan	0	0	0	No	Yes	HR	adjusted indirect comparison	NR	Not	na	NR	na	NR	na	NR	NR	NR	NR	NR	Y	B	NR	NR	Y	NR	na	No
51	Coleman CI	2008	USA	Journal of Hypertension	4.72	48	NR	cancer	7	Diuretic、Placebo、β-blocker、Control、ACEI、CCB、β-blocker or diuretic	0	4	Medline、EMBASE、CINAHL、Web of Science	No	Yes	OR	Bayesian	random effects model	Not	NR	Y	NR	WinBUGS	NR	NR	NR	I2	NR	NR	NR	NR	NR	NR	NR	Y	NR	No
52	Swart AMC	2008	UK	Annals of Oncology	7.04	357	MRC Clinical Trials Unit to A.M.S., S.B., P.M. and M.P.;University College London to J. L	ovarian cancer	2	i.v. chemotherapy、i.p. chemotherapy	0	1	Medline	No	Yes	HR	adjusted indirect comparison	NR	Not	na	NR	na	NR	na	NR	NR	NR	NR	NR	NR	NR	NR	NR	NR	NR	na	No
53	Golfinopoulos V	2007	Greece	Lancet Oncology	24.69	NR	NR	colorectal cancer	30	Fluorouracil and leucovorin bolus+irinotecan ，Fluorouracil and leucovorin bolus+oxaliplatin，Irinotecan+oxaliplatin ，Fluorouracil and leucovorin bolus+methotrexate ， Fluorouracil and leucovorin infusion，Fluorouracil and leucovorin infusion+irinotecan，Irinotecan+mitomycin-C ，Oxaliplatin+mitomycin-C，Oxaliplatin ，Fluorouracil and leucovorin infusion+oxaliplatin，Fluorouracil and leucovorin bolus ，Fluo…	0	3	PubMed，Embase， Cochrane	Yes	Yes	HR	Bayesian	hierarchical Bayesian model	Reference	NR	NR	NR	WinBUGS、S-PLUS	NR	NR	NR	I2	tau2	subgroup analysis	NR	NR	NR	NR	Y	Y	NR	No
54	Kyrgiou M	2006	Greece	Journal of the National Cancer Institute	12.583	104	Sanofi-Synthelabo，National Cancer Institute, National Institutes of Health,Department of Health and Human Services, USA	Ovarian Cancer	68	Pac + CarboPl ，CarboPl ，Cyc + Doxo + CisPl ，Pac，CarboPl + Doxo，Cyc + Doxo or epirubicin +CisPl (ip)，Cyc + Doxo or epirubicin + CisPl (iv)，Pac(iv) + CisPl (iv) ，CarboPl (iv) + Pac (iv) + CisPl (ip) ，CisPl (ip) + Doxo (iv) + Cyc (iv)，CisPl (iv) + Doxo (iv) + Cyc (iv)，Oxaliplatin ，CisPl，Pac + CisPl ，Pac + Doxo，CisPl + Cyc ，CarboPl + ifosfamide +vincristine + bleomycin，CarboPl + epirubicin + Cyc，Doxo…	0	3	PubMed，Embase， Cochrane	Yes	Yes	HR	Bayesian	linear mixed-effects model	Not	NR	NR	NR	WinBUGS	NR	Hypothesis test	NR	I2	NR	NR	Y	A	NR	NR	NR	NR	NR	No
55	JS Thompson Coon	2009	UK	British Journal of Cancer	4.836	103	NHS R&D HTA Programme	renal cell carcinoma	4	Bevacizumab plus IFN ，Placebo plus IFN ，Sunitinib ，IFN		5	MEDLINE， Embase， Cochrane，Science Citation Index Expanded，Web of Science	No	Yes	HR	Bayesian	fixed effects model	Not	NR	NR	vague prior	WinBUGS	NR	NR	NR	NR	NR	NR	NR	NR	NR	NR	NR	NR	NR	No
56	Ya-Wu Zhang	2014	China	world journal of gastroenterology	2.369	99	NR	gastric cancer	21	FU + BCNU ，FU + MCCNU，FM + Ara-c ，FMA ，MMC ，FA，MMC + FU ，MMC + Tegafur ，MMC + FU + UFT，Epirubicin + FU ，FU + Adriamycin，etoposide + cisplatin，MMC + FU + Ara C，Cisplatin + FU ，FU + Adriamycin + methotrexate + LV，FU + Epirubicin + methotrexate + LV，FU + Epirubicin + LV +etoposide，Uracil-Tegafur ，FU + Epirubicin + cisplatin + LV，Cisplatin + FU ，S-1		3	PubMed，Embase， Cochrane	Yes	Yes	OR	adjusted indirect comparison	NR	Not	NR	NR	na	ITC	na	NR	NR	I2	NR	subgroup analysis	NR	NR	NR	NR	Y	NR	na	No
57	Qiong Yang	2013	China	Gastroenterology Research and Practice	1.749	27	NR	Gastric Cancer	9	XP/XRT/XP，XP，RT/FL，FL，MMC/tegafur，Observation，Uracil-tegafur，S-1，XELOX	0	4	Cochrane， Medline， EMBASE，ISI Web of Knowledge	Yes	Yes	HR	adjusted indirect comparison	random effects model	Not	NR	NR	na	RevMan	na	NR	NR	I2	NR	random effects model	NR	NR	NR	NR	NR	NR	na	No
58	Emilio Alba	2014	Spain	Expert Review of Pharmacoeconomics & Outcomes Research	1.669	NR	NR	breast cancer	3	nab-paclitaxel q3w，sb-paclitaxel q3w，sb-paclitaxel qw	0	0	0	No	Yes	HR	adjusted indirect comparison	NR	Not	NR	NR	na	NR	na	NR	NR	NR	NR	NR	NR	NR	NR	NR	NR	NR	na	No
59	Woods B	2012	UK	lung cancer	3.958	57	Hospira UK Ltd	pleural mesothelioma	3	pemetrexed plus cisplatin、raltitrexed plus cisplatin、cisplatin	0	4	Medline、Medline in Process、EMBASE and CENTRAL	No	Yes	OR、HR	adjusted indirect comparison	Bucher	Reference	NR	NR	na	NR	na	NR	NR	NR	NR	NR	NR	NR	NR	NR	NR	NR	na	No
60	Myung-Ju	2011	Korea	Asia Pacific Journal of Clinical Oncology	1.542	NR	NR	NSCLC	2	bevacizumab-based therapy、cisplatin plus pemetrexed	0	0	0	No	Yes	NR	adjusted indirect comparison	Bucher	Reference	NR	NR	na	NR	na	NR	NR	NR	NR	NR	NR	NR	NR	NR	NR	NR	na	No
61	Chan K	2014	Canada	PLOS ONE	3.234	113	None	Pancreatic Cancer	9	G, G+fluorouracil (GF),G+capecitabine(GCap),G+S1(GS),G+cisplatin (GCis),G+oxaliplatin(GOx),G+erlotinib(GE),GnP,and FOLFIRINOX.	0	3	MEDLINE, EMBASE, and Cochrane Centre Register of Controlled Trials databases	No	Yes	HR,OR	Bayesian	random or fixed effects model	Not	DIC	NR	non-informative	WinBUGS	Gelman–Rubin statistic,trace plots	Hypothesis test	NR	I2	NR	NR	NR	NR	NR	NR	NR	NR	NR	No
62	Chen Y. P.	2014	China	Annals of Oncology	7.04	49	NR	nasopharyngeal carcinoma	3	CCRT + AC、 RT、CCRT	0	0	0	No	Yes	HR	Bayesian	fixed- and random-effects model	Not	DIC	NR	non-informative uniform and normal prior distributions	WinBUGS	NR	节点分析	NR	NR	NR	random effects model	NR	NR	NR	NR	NR	NR	NR	No
63	Edwards JS	2015	UK	health technology assessment	5.027	NR	The National Institute for Health Research Health Technology	ovarian cancer	5	paclitaxel alone or in combination with platinum chemotherapy、PLDH alone or in combination with platinum chemotherapy、gemcitabine in combination with carboplatin、trabectedin in combination with PLDH、topotecan	0	5	MEDLINE, EMBASE, Cochrane Central Register of Controlled Trials, Health Technology Assessment database and NHS Economic Evaluations Database		No	HR,OR	Bayesian	fixed and random effect models	supplement	DIC	NR	Uninformed priors	WinBUGS	NR	Y	NR	NR	NR	NR	NR	NR	NR	NR	NR	NR	NR	No
64	Elmunzer BJ	2014	USA	gastrointestinal endoscopy	5.369	133	None	colorectal cancer	3	guaiacbased fecal occult blood testing (gFOBT), flexible sigmoidoscopy (FS), or colonoscopy	0	3	PubMed/MEDLINE and Embase	No	Yes	OR	Bayesian	hierarchical	supplement	NR	NR	noninformative uniform prior distribution	GeMTC	Gelman–Rubin statistic	NR	NR	I2	NR	meta-influence analysis and Galbraith plot assessment	NR	NR	funnel plot	NR	NR	Y	NR	No
65	Generali D	2015	Italy	breast cancer research and treatment	3.94	53	Novartis Farma—Italy to Ce.R.G.A.S. Bocconi University	breast cancer	2	EXE/EVE、chemotherapy	0	0	0	No	No	HR,RR	Bayesian	fixed and random effects	Not	DIC	NR	NR	WinBUGS	Gelman–Rubin statistic,trace plots	NR	NR	NR	NR	NR	NR	NR	NR	NR	NR	NR	NR	No
66	Gresham GK	2014	Canada	BMC Cancer	3.362	NR	Canada Graduate Scholarship、 Canadian Network and Centre for Trials Internationally	pancreatic cancer	24	Gemcitabine、Gemcitabine + Marismasta、Gemcitabine + 5FU、Gemcitabine + Tipifarnib、Gemcitabine + Irinotecan、Gemcitabine + Exatecan、Gemcitabine + Oxaliplatin、Gemcitabine + epirubicin +cisplatin + 5FU、Gemcitabine + 5FU + folinic acid、Gem + Capecitabine、Gem + Pemetrexed、Gemcitabine + Cisplatin、Gemcitabine + Irinotecan、Gemcitabine + Oxaliplatin、Gemcitabine + Erlotinib、Gem + Capecitabine、Gem + Erlotinib …	0	4	MEDLINE, PubMed, EMBASE, Cochrane Central Registry of Clinical trials	Yes	Yes	HR	Bayesian	fixed and random effects models	Not	DIC,comparing the residual deviance with the number of unconstrained data points.	NR	non-informative prior distributions	WinBUGS	Gelman–Rubin statistic,trace plots	NR	NR	I2	NR	sensitivity analysis	NR	NR	NR	NR	NR	Y	Y	No
67	Gupta T	2015	INDIA	head and neck-journal for the sciences and specialties of the head and neck	2.641	60	NR	head and neck carcinoma	2	chemoradiotherapy、radiotherapy	0	0	0	No	Yes	HR	adjusted indirect comparison	Bucher	Not	na	NR	na	NR	na	NR	NR	NR	NR	NR	NR	NR	NR	NR	NR	NR	na	No
68	Haspinger ER	2015	Italy	journal of pediatric hematology oncology	0.902	NR	NR	Non-small Cell Lung Cancer	2	EGFR tyrosine kinase inhibitors (TKIs)、chemotherapy	0	4	PubMed, Cancer-Lit, Embase-databases and CochraneLibrary	Yes	Yes	HR,RR	adjusted indirect comparison	Bucher	Not	na	NR	na	NR	na	NR	NR	chi square test	NR	NR	NR	NR	NR	NR	NR	NR	na	No
69	Hüttner FJ	2015	Germany	journal of bone and joint surgery-american volume	5.28	76	grant 01GH0702 from the BMBF (Federal Ministry of Education and Research, Germany)、Covidien	rectal cancer	3	straight or side-to-end coloanal anastomosis (CAA), colonic J pouch and transverse coloplasty.	0	3	MEDLINE (via PubMed),the Cochrane Library and Embase	No	Yes	OR	Bayesian	random effects model	Not	NR	NR	minimally informative prior distributions	WinBUGS,R,Revman	NR	NR	NR	I2	NR	NR	NR	NR	funnel plot	NR	NR	Y	NR	No
70	KELLY ME	2015	Ireland	journal of surgical oncology	3.244	71	NR	Colorectal Liver Metastasis	3	Classical, Combined, and Liver-First Surgical Strategies	0	4	PubMed, Embase, Ovid, and the Cochrane collaboration database	Yes	Yes	OR	adjusted indirect comparison	NR	Not	NR	NR	na	Stata	NR	NR	NR	forest plots,I2	NR	NR	NR	NR	NR	NR	Y	NR	NR	No
71	Ladyzynski P	2015	Poland	cancer treatment reviews	7.588	250	None	chronic lymphocytic leukemia	9	Fludarabine、Chlorambucil、FC、FCR、GClb、RClb、Alemtuzumab、Bendamustine、OClb	0	2	NCBI PubMed and Cochrane Library	Yes	Yes	HR、shape and scale parameters	Bayesian	fixed and random effect models	Not	DIC	Y	non-informative bivariate normal prior distribution	OpenBUGS	Gelman–Rubin statistic,autocorrelations and the Monte-Carlo error	NR	NR	NR	NR	NR	NR	NR	NR	NR	NR	Y	NR	No
72	LEUNG HWC	2014	Taiwan	MOLECULAR AND CLINICAL ONCOLOGY	M	39	NR	metastatic renal cell carcinoma	9	Sorafenib、Placebo、Pazopanib、Everolimus、Cediranib、Axitinib、Temsirolimus、Pazopanib、Sunitinib	0	4	Medline, Embase, Cochrane Library and ClinicalTrials	Yes	Yes	HR	Bayesian	random effects consistency model	Not	NR	Y	NR	R-gemtc	na	the inconsistency degree of freedom	不存在	NR	NR	NR	NR	NR	NR	NR	NR	NR	NR	No
73	Liang WH	2014	China	PLOS ONE	3.234	178	None	Non-Small-Cell Lung Cancer Harboring EGFR Mutations	4	Erlotinib, Gefitinib, Afatinib and Icotinib	0	3	PubMed, EMBASE and the Central Registry of Controlled Trials of the Cochrane Library	Yes	Yes	OR,ORR	Bayesian	random-effects	Not	NR	NR	NR	ADDIS	NR	节点分析	调整纳入标准	forest plots,I2	NR	NR	NR	NR	NR	NR	NR	NR	NR	No
74	Messori A	2015	Italy	Annals of Hematology	2.634	135	NR	chronic lymphocytic leukaemia	8	cyclophosphamide + fludarabine +rituximab、alemtuzumab、cyclophosphamide +fludarabine + alemtuzumab、cyclophosphamide +fludarabine and (at same ranking) cyclophosphamide +cladribine、fludarabine、bendamustine 、chlorambucil	0	2	PubMed、the Cochrane Library	No	No	OR	Bayesian	fixed and random effect models	online supplement	DIC(参考文献)	NR	NR	WinBUGS	NR	NR	NR	NR	NR	NR	NR	NR	NR	NR	NR	Y	NR	No
75	Nagayama A	2013	Japan	Journal of the National Cancer Institute	12.583	349	the Ministry of Education, Culture, Sports, Science and Technology of Japan Grants-in-Aid for Scientific Research	Breast Cancer	7	CT 、CT + tzmb 、CT + lpnb、CT + pzmb、Tzmb + pzmb 、CT + tzmb + lpnb、CT + tzmb + pzmb	0	2	MEDLINE、the Cochrane Central Register of Controlled Trials	Yes	Yes	OR	Bayesian	hierarchical Bayesian model	Not	NR	NR	NR	WinBUGS,R	NR	节点分析	NR	I2	τ2	NR	NR	NR	NR	NR	NR	NR	NR	No
76	Panagiotopoulou N	2014	UK	Acta Obstetricia et Gynecologica Scandinavica	2.426	233	None	uterine fibroids	3	UAE、 LUAO、UAE with LUAO	0	3	MEDLINE、EMBASE、Cochrane Central Register of Controlled Trials(CENTRAL) in the Cochrane Library	No	Yes	OR	Bayesian	fixed and random effect models	Not	DIC	NR	NR	WinBUGS	trace plots and the Brooks–Gelman–Rubin statistic	NR	NR	NR	NR	NR	NR	NR	NR	NR	NR	NR	NR	Yes
77	Pilkington G	2015	UK	Thorax	8.29	177	the National Institute for Health Research Health Technology Assessment (NIHR HTA) Programme	non-small cell lung cancer	6	GEM+PLAT、VNB+PLAT、PAX+PLAT 、DOC+PLAT、PEM+PLAT、GEF	0	3	MEDLINE、EMBASE、the Cochrane Library	No	Yes	HR	Bayesian	NR	Reference	NR	NR	NR	WinBUGS	NR	NR	NR	χ2,I2	NR	NR	NR	NR	NR	NR	NR	NR	NR	No
78	Police RL	2015	UK	Clinical Lymphoma, Myeloma & Leukemia	2.02	88	Sanofi aventis	Chronic Lymphocytic Leukemia	8	Fludarabine with alemtuzumab、Fludarabine、Bortezomib、FCM、FCM with rituximab、FC with oblimersen、FC、FC with rituximab	0	3	PubMed、Embase、the Cochrane Library	No	Yes	MD	adjusted indirect comparison	Bucher	Reference	na	NR	na	NR	na	na	na	NR	NR	NR	NR	NR	NR	NR	NR	NR	NR	No
79	Popat S	2014	UK	Lung Cancer	3.958	145	Boehringer Ingelheim	NSCLC	11	Afatinib 、Cisplatin/pemetrexed、Cisplatin/gemcitabine 、Cisplatin/vinorelbine、Carboplatin/gemcitabine、Gefitinib 、Cisplatin/docetaxel 、Carboplatin/docetaxel 、Carboplatin/paclitaxel 、Cisplatin/docetaxel 、Erlotinib	0	4	EMBASE、MedLine、MedLine In-Process、the Cochrane Library	No	Yes	HR	Bayesian	fixed and random effect models	Not	DIC,the total residual deviance	NR	uninformative normal density prior	WinBUGS	Brooks–Gelman–Rubin diagnostic	NR	NR	NR	NR	random effects model	NR	NR	NR	NR	NR	Y	NR	No
80	Popat S	2015	UK	Future Oncol	2.477	NR	Boehringer Ingelheim Grant	non-small-cell lung cancer	9	Gefitinib、Erlotinib、Pemetrexed plus placebo、Nintedanib plus docetaxel、Docetaxel plus placebo、Docetaxel or pemetrexed、Pemetrexed、Docetaxel 、Erlotinib plus pemetrexed、	0	4	EMBASE、MedLine (including Medline [R] In-Process)、the Cochrane Central Register of Controlled Trials (CENTRAL)、Cochrane Reviews	No	No	HR	Bayesian	fixed and random effect models	Not	NR	NR	non-informative priors	OpenBUGS	Brooks–Gelman–Rubin diagnostic	NR	NR	NR	NR	NR	Y	B	NR	NR	NR	Y	NR	No
81	Sekine L	2014	Brazil	Hematological Oncology	3.084	15	None	acute myeloid leukaemia	3	CDD、HDD、IDA	0	5	MEDLINE、EMBASE、Cochrane、 Scielo 、LILACS	No	No	NR	Bayesian	fixed and random effect models	Not	DIC,residual deviance	NR	NR	WinBUGS	NR	posterior plots,节点分析	NR	NR	NR	NR	NR	NR	NR	NR	NR	NR	NR	No
82	Sheng ZX	2015	China	Medical Oncology	2.634	5	None	non-small cell lung cancer	12	Gefitinib、CisG、CP、 CisD、Erlotinib、 CV 、platinum-G or platinum-D、 CG 、Gefitinib+CisG、Gefitinib + CP、Erlotinib + CisG、Erlotinib + CP	0	4	MEDLINE、Embase、the Cochrane controlled trials register、the Science Citation Index	No	Yes	HR	adjusted indirect comparison	Bucher	Not	na	NR	na	NR	na	NR	NR	X2 test,I2	NR	sensitivity analysis	NR	NR	NR	NR	Y	NR	NR	No
83	Tan PS	2014	Singapore	Clinical Medicine Insights:Oncology	未知	43	None	Prostate Cancer	3	enzalutamide、Placebo 、abiraterone acetate	0	1	PubMed	Yes	Yes	HR,OR	adjusted indirect comparison	Bucher	Not	na	NR	na	NR	na	NR	NR	假设没有	NR	sensitivity analysis	NR	NR	NR	NR	NR	Y	NR	No
84	TANG JF	2014	China	MOLECULAR AND CLINICAL ONCOLOGY	未知	294	NR	non‑small‑cell lung cancer	11	Gefitinib、Doc 、Cis + Doc、Gem 、Pem + Cis 、Cetuximab + Cis + Vin 、Cis + Vin 、Cetuximab + Gem + Cis、Gem + Cis 、Cetuximab + Doc + Carbo、Doc + Carbo	0	5	Medline、Embase、Elsevier、the Cochrane Library Register of Controlled Trials、the Science Citation Index	No	Yes	RR,MD	adjusted indirect comparison	Bucher	Reference	na	NR	na	NR	na	NR	NR	X2 test,I2	NR	NR	NR	NR	NR	NR	NR	NR	NR	No
85	Wang JC	2014	China	ASIAN PACIFIC JOURNAL OF CANCER PREVENTION	2.514	NR	NR	Gastric Cancer	11	FOLFOX、FOLFOX+CHI(Aidi、Compound matrine 、Shenqifuzheng 、Delisheng 、Cinobufacini 、Astragalus polysaccharides 、Kangai、Kanglaite 、Ginseng polysugar、Yadanziyouru)	5	4	CAJD、CBM、VIP、COJ、CSCD、PubMed、EMBASE.com 、Cochrane Library 、 Science Citation Index Expanded	No	No	OR,MD	Bayesian	NR	Not	NR	NR	NR	ADDIS	NR	NR	NR	NR	NR	NR	NR	NR	NR	NR	NR	NR	NR	No
86	Wang ZY	2015	China	Oncologist	4.865	NR	Natural Science Foundation of China Grant	Skeletal-Related Eventsin Cancer(Breast cancer、Prostate cancer、NSCLC and OST)	5	Pamidronate、Placebo、Ibandronate、Zoledronate 、Denosumab	0	4	Medline、 Embase、the Cochrane Library、Web of Science with Conference Proceedings	No	Yes	OR	Bayesian	NR	Not	DIC	NR	vague prior information	WinBUGS,R,ADDIS	Brooks-Gelman-Rubin plots	Hypothesis test	NR	I2	NR	random effects model	NR	NR	NR	NR	Y	NR	NR	No
87	Xiong T	2014	UK	BMJ Open	2.271	177	the National Institute for Health Research Health Technology Assessment (NIHR HTA) programme、 Medical Research council grant、 a Post-Doctoral Fellowship Award of the National Institute for Health Research	prostate cancer	8	Observational management、Prostatectomy、Conventional radiotherapy 、Conventional radiotherapy hypofractionated、Conformal LD radiotherapy、Conformal HD radiotherapy 、Conformal LD radiotherapy hypofractionated、Cryotherapy	0	1	MEDLINE	No	Yes	OR	Bayesian	NR	Not	NR	NR	Informative prior	WinBUGS	NR	log OR scale	NR	NR	NR	NR	NR	NR	NR	NR	NR	NR	NR	No
88	Yan M	2015	Canada	European Journal of Cancer	5.417	2	None	nasopharyngeal carcinoma	7	RT-A、RT、N-RT、N-CRT、CRT、CRT-A、N-RT-A	0	3	MEDLINE、EMBASE 、Cochrane Central Register of Controlled Trials	No	Yes	HR	Bayesian	NR	Not	residual deviance,DIC	NR	non-informative prior distributions	WinBUGS	trace plots and the Brooks-Gelman-Rubin statistic	Hypothesis test	NR	I2	NR	NR	NR	NR	NR	NR	NR	NR	NR	No
89	Yu Q	2015	China	PLOS ONE	3.234	205	None	Breast Cancer	7	NC,NST,LC,HC,T-DM1C,PEHC,LHC	0	2	MEDLINE、Pub Med 、	Yes	Yes	OR	Bayesian	NR	Not	residual deviance	NR	NR	WinBUGS,R,Stata	NR	the Bucher method	NR	I2, forest plots	NR	NR	NR	NR	NR	NR	Y	Y	NR	No
90	Zhang Y	2014	China	PLOS ONE	3.234	92	the National High Technology Research and Development Program of China,Innovative drug R&D center based on real-time high-throughput cell-based screening platform and large capacity compound library,National Natural Science Funds of China, Wu Jieping Medical Foundation Project,	NSCLC	6	Paclitaxel+carboplatin，Docetaxel+cisplatin，Gemcitabine+carboplatin，Docetaxel or gemcitabine+ cisplatin or carboplatin，Pemetrexed+ cisplatin，Gemcitabine+cisplatin，		3	Pub Med, Embase,the Cochrane Library,	Yes	Yes	HR	adjusted indirect comparison	Bucher	Not	na	NR	na	Stata	na	NR	NR	I2, forest plots	NR	random effects model	NR	NR	funnel plots,Begg,Egger	NR	NR	NR	NR	No
91	Zhu GQ	2014	China	alimentary pharmacology & therapeutics	5.727	91	the Scientiﬁc Research Foundationof Wenzhou, Zhejiang Province, China (H20090014,Y20090269), Fresh Talent Program for Science andTechnology Department of Zhejiang Province(2007R40G2090032) and Health Bureau of Zhejiang Province (2010KYB070)	biliary tract cancer	4	FLU vs. OBS，CRT vs. OBS，GEM vs. OBS，FLU vs. GEM vs OBS，		3	Pub Med, EM- BASE and Cochrane Library	Yes	Yes	HR	Bayesian	random-effects model	Not	NR	NR	Non-informative uniform and normal prior distributions	WinBUGS	NR	NR	NR	I2	NR	NR	NR	NR	NR	Comparison-adjusted funnel plot	NR	NR	NR	No
92	Zhu Z	2014	China	british journal of cancer	4.836	NR	NR	prostate cancer	27	HDRT vs LDRT,LDRT+SADT vs LDRT,LDRT+LADT vs LDRT,LDRT+LADT vs LDRT+SADT,HDRT+SADT vs LDRT+SADT,HF vs LDRT, HF vs HDRT,HF+SADT vs HDRT+SADT,LDRT+LADT vs LDRT+SADT vs LDRT		2	MEDLINE， Pub Med	No	Yes	OR	Bayesian	random-effects model	Reference	DIC,residual deviance	NR	NR	WinBUGS,R	NR	Y	NR	I2	NR	NR	Y	Bucher	NR	NR	NR	Y	NR	No
93	江志敏	2013	China	中华胃肠外科杂志		NR	NR	胃癌	2	D2术加S-1对比D2术，D2术加XELOX对比D2术	2	2	Pub Med,EMBASE,Sino Med,CNKI	No	Yes	HR	adjusted indirect comparison	NR	Not	NR	NR	NR	NR	na	NR	na	I2	NR	NR	NR	NR	funnel plot	NR	NR	NR	na	No
94	魏莹	2012	China	中华普通外科学杂志		NR	NR	胃癌	4	HCF vs CF，HCF（IHC：0 ～ ＋ ） vs ECF，HCF（IHC：＋＋ ～ ＋＋＋ ） vs ECF，ECF vs CF	2	2	Pub Med,EMBASE,Sino Med,CNKI	No	Yes	HR	adjusted indirect comparison	Bucher	manuscript	NR	NR	na	NR	na	NR	na	I2	NR	NR	NR	NR	funnel plot	NR	NR	NR	na	No
95	唐倩	2014	China	中国药物评价		128	NR	非小细胞肺癌	2	吉非替尼 vs 厄洛替尼、吉非替尼 vs 培美曲塞	3	3	CNKI、维普、万方、SCI、PUBMED、 Science Direct	No	Yes	RR	adjusted indirect comparison	NR	Not	NR	Y	na	ITC	na	NR	na	I2	NR	NR	NR	NR	NR	NR	NR	NR	na	No
96	田金徽	2012	China	博士论文		NR	NR	非小细胞肺癌	86	人参多糖注射液+GP、GP、蟾酥注射液+NP、蟾酥注射液+GP、蟾酥注射液+EP、NP、EP、黄芪多糖注射液+EP、黄芪多糖注射液+GP、黄芪多糖注射液+TP、TP、黄芪多糖注射液+MVP、MVP、消癌平注射液+NP、消癌平注射液+GP、消癌平注射液+TP、得力生注射液+NP、得力生注射液+GP、得力生注射液+TP、华蟾素注射液+NI、NI、华蟾素注射液+VP、VP、华蟾素注射液+GP、华蟾素注射液+TP、鸦胆子油乳注射液+NP、鸦胆子油乳注射液+GP、鸦胆子油乳注射液+TP、鸦胆子油乳注射液+EP、鸦胆子油乳注射液+吉西他滨、吉西他滨、康艾注射液+NP、康艾注射液+GP、康艾注射液+TP、康艾注射液+铂、铂、康艾注射液+吉西他滨、参芪扶正注射液+GP、参芪扶正注射液+TP、参芪扶正注射液+EP、参芪扶正注射液+吉西他滨、参芪扶正注射液+紫杉醇、紫杉醇、参芪扶正注射液+培美曲塞、培美曲塞…	5	5	EMBASE、Pub Med、CochraneLibrary、Web of Science、Cancerlit、中国知网、中文科技期刊全文数据库、中国生物 医学文献数据库、力方数据资源、中国科学引文数据库	Yes	Yes	OR,MD	Bayesian	NR	Not	NR	NR	NR	WinBUGS	NR	NR	NR	I2	NR	subgroup analysis	NR	NR	funnel plot	NR	Y	Y	NR	No
97	赵晔	2014	China	中国药物评价		NR	NR	非小细胞肺癌	9	消癌平注射液 + TP，得力生注射液 + TP，华蟾素注射液 + TP，鸦胆子油乳注射 + TP，康艾注射液 + TP，参芪扶正注射液 + TP，复方苦参注射液 + TP，康莱特注射液 + TP，艾迪注射液 + TP，	6	4	( SCI-EXPANDED) 、EMBASE、Pub Med、CochraneLibrary、Cancer Lit、中国学术期刊网络出版总库、中文科技期刊数据库、中国生物医学文献数据库、万方期刊库、中国科学引文数据库和中国中医药数据库	No	Yes	OR	Bayesian	NR	Not	NR	NR	NR	WinBUGS	NR	NR	NR	NR	NR	NR	NR	NR	NR	NR	NR	NR	NR	No
98	田金徽	2014	China	中国药物评价		NR	NR	非小细胞肺癌	12	人参多糖注射液 + GP，蟾酥注射液 + GP，黄芪多糖注射液 + GP，消癌平注射液 + GP，得力生注射液 + GP，华蟾素注射液 + GP，鸦胆子油乳注射液 + GP，康艾注射液 + GP ，参芪扶正注射液 + GP， 复方苦参注射液 + GP，康莱特注射液 + GP，艾迪注射液 + GP，	8	8	CNKI,VIP-CSJFD,CBM,WANFANG,CSCD,中国中医药等数据库,中国博士学位论文全文数据库、中国优秀硕士学位论文全文数据库和万方数据学位论文资源,SCI-EXPANDED,EMBASE,Pub Med,Cochrane Library,Cancer Lit,Conference Proceedings Citation Index,Pro Quest学位论文,外文会议论文数据库,	Yes	Yes	OR	Bayesian	NR	Not	NR	NR	NR	WinBUGS	NR	NR	NR	NR	NR	NR	NR	NR	NR	NR	NR	NR	NR	No
99	田金徽	2015	China	中国药物评价		NR	NR	非小细胞肺癌	10	蟾酥注射液 + NP,消癌平注射液 + NP,得力生注射液 + NP,华蟾素注射液 + NP,鸦胆子油乳注射 + NP,康艾注射液 + NP,参芪扶正注射液 + NP,复方苦参注射液 + NP,康莱特注射液 + NP,艾迪注射液 + NP,	6	5	中国学术期刊网络出版总库、维普中文科技期刊全文数据库、中国生物医学文献数据库( CBM) 、万方数据期刊论文资源( WANFANG) 、中国科学引文数据库( CSC) 和中国中医药等数据库、SCI-EXPANDED、EMBASE、Pub Med、Cochrane Library、Cancer Lit	No	Yes	OR	Bayesian	NR	Not	NR	NR	NR	WinBUGS	NR	NR	NR	NR	NR	NR	NR	NR	NR	NR	NR	NR	NR	No
100	张哲	2014	China	博士论文		NR	NR	肝癌	6	肝动脉栓塞化疗联合射频消融、射频消融、肝动脉栓塞化疗联合经皮注射无水乙醇、肝动脉栓塞化疗、经皮注射无水乙醇、射频消融联合经皮注射无水乙醇	0	3	EMBASE、Pub Med、CochraneLibrary	No	Yes	OR	Bayesian	NR	Not	NR	NR	na	ITC	na	na	na	I2	NR	NR	NR	NR	funnel plot	NR	NR	NR	na	No
101	王建成	2014	China	博士论文		NR	NR	胃癌	21	铂类、参芪扶正、得力生、多西他赛、复方苦参、华蟾素、黄芪多糖、卡培他滨、康艾液、康莱特、其他化疗、人参多糖、鸦胆子油乳、紫杉醇、蟾酥、DCF、FOLFOX、FP、POF、XELOX、艾迪	5	4	EMBASE、Pub Med、CochraneLibrary、Web of Science、中国学术期刊网络出版总库、中国生物医学文献数据库、中文科技期刊全文数据库、中国科学引文数据库、万方数据资源、		Yes	OR,MD	Bayesian	NR	Not	NR	NR	NR	ADDIS	NR	NR	NR	I2	NR	subgroup analysis	NR	NR	funnel plot	NR	Y	Y	NR	No
102	吴锗珊	2015	China	中国实验方剂学杂志		NR	国家级大学生创新创业训练计划项目(201410572019)	非小细胞肺癌	4	艾迪联合 NP、康莱特联合 NP、NP 方案、参芪扶正联合 NP	3	0	CBM、CNKI、万方数据库	No	No	NR	Bayesian	NR	Not	NR	NR	NR	GeMTC	NR	NR	NR	NR	NR	NR	NR	NR	NR	NR	NR	NR	NR	No
